# Supplementary material for: We are what we eat, plus some per mill: Using stable isotopes to estimate diet composition in Gyps vultures over space and time
Source: Ecol Evol. 2022 Mar 23;12(3):e8726. doi: 10.1002/ece3.8726 (PMC8941503; doi:10.1002/ece3.8726)
Supplement: Supplementary file 1 — Supplementary Material [file ECE3-12-e8726-s001.zip]

Archive with 44 entries (44 files):
- ruaha.prj
- carcass_tissue_coords.csv
- bf_iso_data.csv
- ruaha.shp
- Serengeti.dbf
- TZA_adm0.cpg
- AR.blood.discr.csv
- Serengeti.prj
- Rukwa.dbf
- TZA_adm0.csv
- TZA_adm0.shx
- ruaha.shx
- Selous_boundary.shx
- Rukwa.shp
- Biomass_SER.csv
- Selous_boundary.prj
- Rukwa.sbx
- AR.feathers.csv
- TZA_adm0.prj
- ruaha.cpg
- Serengeti.shp
- Rukwa.cpg
- Rukwa.sbn
- AR.feathers.discr.csv
- Serengeti.sbn
- Serengeti.sbx
- sources.csv
- Gyps_readme.txt
- Selous_boundary.sbx
- TZA_adm0.shp
- ruaha.dbf
- Biomass_SGR.csv
- vulture_trapping_coords.csv
- AR.blood.csv
- Rukwa.shx
- Selous_boundary.shp
- Selous_boundary.dbf
- ruaha.qpj
- Serengeti.shx
- TZA_adm0.dbf
- Rukwa.prj
- Serengeti.cpg
- Selous_boundary.cpg
- Selous_boundary.sbn
