# Supplementary material for: We are what we eat, plus some per mill: Using stable isotopes to estimate diet composition in Gyps vultures over space and time
Source: Ecol Evol. 2022 Mar 23;12(3):e8726. doi: 10.1002/ece3.8726 (PMC8941503; doi:10.1002/ece3.8726)
Supplement: Supplementary file 1 — Supplementary Material [file ECE3-12-e8726-s001.zip › carcass_tissue_coords.csv]

Longitude	dLatitude	Location
38.031	-7.129	SGR
34.644	-1.58	SER
34.833	-1.319	SER
34.423	-1.655	SER
34.416	-1.656	SER
34.773	-2.132	SER
34.773	-2.132	SER
34.962	-2.276	SER
34.945	-2.254	SER
34.967	-2.25	SER
35.107	-2.426	SER
34.996	-2.391	SER
34.812	-2.141	SER
34.979	-2.231	SER
35.019	-2.286	SER
35.015	-2.349	SER
35.011	-2.356	SER
34.975	-2.284	SER
34.983	-2.375	SER
35.029	-2.341	SER
35.052	-2.277	SER
37.782	-7.049	SGR
37.841	-7.088	SGR
37.797	-7.058	SGR
37.767	-7.023	SGR
37.079	-7.125	SGR
37.93	-7.167	SGR
34.83	-1.81	SER
