# Supplementary material for: We are what we eat, plus some per mill: Using stable isotopes to estimate diet composition in Gyps vultures over space and time
Source: Ecol Evol. 2022 Mar 23;12(3):e8726. doi: 10.1002/ece3.8726 (PMC8941503; doi:10.1002/ece3.8726)
Supplement: Supplementary file 1 — Supplementary Material [file ECE3-12-e8726-s001.zip › bf_iso_data.csv]

animal ID	date	location	season	species	d13C	d15N	d34S	tissue type	t.subset	weight	long	dlat
AWB-1	01.11.2018	RGR	short rains	AWB	-12.91	11.78	7.41	Feather	f.root	n/a	31.82	-6.89
AWB-1	01.11.2018	RGR	short rains	AWB	-12.64	11.90	6.75	Feather	f.tip	n/a	31.82	-6.89
AWB-1	01.11.2018	RGR	short rains	AWB	n/a	n/a	n/a	Blood	blood	n/a	31.82	-6.89
AWB-2	31.10.2018	RGR	dry season	AWB	-15.42	9.66	10.57	Feather	f.root	n/a	31.82	-6.89
AWB-2	31.10.2018	RGR	dry season	AWB	-13.09	8.99	11.87	Feather	f.tip	n/a	31.82	-6.89
AWB-2	31.10.2018	RGR	dry season	AWB	n/a	n/a	n/a	Blood	blood	n/a	31.82	-6.89
AWB-013	18.04.2019	SGR	long rains	AWB	-10.71	13.26	11.06	Feather	f.root	12.01	37.74	-7
AWB-013	18.04.2019	SGR	long rains	AWB	-12.76	10.55	10.84	Feather	f.tip	12.01	37.74	-7
AWB-013	18.04.2019	SGR	long rains	AWB	-11.99	10.43	11.25	Blood	blood	12.01	37.74	-7
AWB-014	18.04.2019	SGR	long rains	AWB	-11.06	12.11	15.63	Feather	f.root	12.12	37.74	-7
AWB-014	18.04.2019	SGR	long rains	AWB	-15.46	11.90	16.03	Feather	f.tip	12.12	37.74	-7
AWB-014	18.04.2019	SGR	long rains	AWB	-12.67	10.39	14.24	Blood	blood	12.12	37.74	-7
AWB-0111	27.11.2018	SER	short rains	AWB	-9.76	12.41	6.31	Feather	f.root	12.90	34.64	-1.58
AWB-0111	27.11.2018	SER	short rains	AWB	-11.87	12.90	6.99	Feather	f.tip	12.90	34.64	-1.58
AWB-0111	27.11.2018	SER	short rains	AWB	-11.38	10.12	11.72	Blood	blood	12.9	34.64	-1.58
RPV-0114	29.11.2018	SER	short rains	RPV	-10.50	13.65	8.76	Feather	f.root	15.70	34.64	-1.58
RPV-0114	29.11.2018	SER	short rains	RPV	-11.20	12.82	9.73	Feather	f.tip	15.70	34.64	-1.58
RPV-0114	29.11.2018	SER	short rains	RPV	-10.57	10.80	11.68	Blood	blood	15.7	34.64	-1.58
AWB-0115	19.01.2019	SER	short rains	AWB	-8.89	12.00	9.72	Feather	f.root	13.30	34.77	-2.13
AWB-0115	19.01.2019	SER	short rains	AWB	-9.91	12.75	9.57	Feather	f.tip	13.30	34.77	-2.13
AWB-0115	19.01.2019	SER	short rains	AWB	-10.90	10.42	11.13	Blood	blood	13.3	34.77	-2.13
AWB-0116	19.01.2019	SER	short rains	AWB	-9.09	11.82	8.47	Feather	f.root	13.30	34.77	-2.13
AWB-0116	19.01.2019	SER	short rains	AWB	-11.37	12.21	7.76	Feather	f.tip	13.30	34.77	-2.13
AWB-0116	19.01.2019	SER	short rains	AWB	-11.03	10.60	10.28	Blood	blood	13.3	34.77	-2.13
AWB-0117	19.01.2019	SER	short rains	AWB	-10.44	12.72	8.18	Feather	f.root	13.30	34.77	-2.13
AWB-0117	19.01.2019	SER	short rains	AWB	-12.21	11.77	9.40	Feather	f.tip	13.30	34.77	-2.13
AWB-0117	19.01.2019	SER	short rains	AWB	n/a	7.32	n/a	Blood	blood	13.3	34.77	-2.13
RPV-0118	20.01.2019	SER	short rains	RPV	-9.70	12.41	7.40	Feather	f.root	16.50	34.96	-2.28
RPV-0118	20.01.2019	SER	short rains	RPV	-9.30	11.94	8.81	Feather	f.tip	16.50	34.96	-2.28
RPV-0118	20.01.2019	SER	short rains	RPV	-11.15	8.68	9.42	Blood	blood	16.5	34.96	-2.28
AWB-3	31.10.2018	RGR	dry season	AWB	-18.82	10.44	8.49	Feather	f.root	n/a	31.82	-6.89
AWB-3	31.10.2018	RGR	dry season	AWB	-15.88	10.07	9.61	Feather	f.tip	n/a	31.82	-6.89
AWB-3	31.10.2018	RGR	dry season	AWB	n/a	n/a	n/a	Blood	blood	n/a	31.82	-6.89
RPV-01117	26.01.2019	SER	short rains	RPV	-10.59	13.80	9.54	Feather	f.root	15.60	35.02	-2.34
RPV-01117	26.01.2019	SER	short rains	RPV	-10.49	13.10	9.38	Feather	f.tip	15.60	35.02	-2.34
RPV-01117	26.01.2019	SER	short rains	RPV	-11.18	11.31	10.24	Blood	blood	15.6	35.02	-2.34
AWB-01118	26.01.2019	SER	short rains	AWB	-10.73	11.84	9.73	Feather	f.root	12.20	35.02	-2.34
AWB-01118	26.01.2019	SER	short rains	AWB	-11.83	11.47	9.31	Feather	f.tip	12.20	35.02	-2.34
AWB-01118	20.01.2019	SER	short rains	AWB	-11.13	10.03	10.27	Blood	blood	12.2	35.02	-2.34
AWB-01119	25.02.2019	SER	short rains	AWB	-12.58	13.22	9.41	Feather	f.root	10.11	34.95	-2.23
AWB-01119	25.02.2019	SER	short rains	AWB	-13.82	12.56	11.62	Feather	f.tip	10.11	34.95	-2.23
AWB-01119	25.02.2019	SER	short rains	AWB	-14.28	12.72	10.53	Blood	blood	10.11	34.95	-2.23
AWB-01120	01.03.2019	SER	long rains	AWB	-10.14	12.05	9.24	Feather	f.root	10.21	35.02	-2.34
AWB-01120	01.03.2019	SER	long rains	AWB	-10.17	11.56	10.19	Feather	f.tip	10.21	35.02	-2.34
AWB-01120	01.03.2019	SER	short rains	AWB	-11.28	10.65	9.46	Blood	blood	10.21	35.02	-2.34
RPV-01121	01.03.2019	SER	long rains	RPV	-9.27	11.72	9.78	Feather	f.root	17.12	35.01	-2.36
RPV-01121	01.03.2019	SER	long rains	RPV	-9.76	12.30	8.69	Feather	f.tip	17.12	35.01	-2.36
RPV-01121	01.03.2019	SER	short rains	RPV	-11.56	10.32	9.36	Blood	blood	17.12	35.01	-2.36
AWB-011	21.10.2018	SGR	dry season	AWB	-10.07	9.08	12.49	Feather	f.root	13.80	38.03	-7.13
AWB-011	21.10.2018	SGR	dry season	AWB	-12.32	9.37	10.54	Feather	f.tip	13.80	38.03	-7.13
AWB-011	21.10.2018	SGR	dry season	AWB	-16.10	13.60	13.69	Blood	blood	13.8	38.03	-7.13
AWB-012	16.04.2019	SGR	long rains	AWB	-12.94	11.67	12.81	Feather	f.root	12.00	34.74	-7.01
AWB-012	16.04.2019	SGR	long rains	AWB	-14.18	13.27	12.86	Feather	f.tip	12.00	34.74	-7.01
AWB-012	16.04.2019	SGR	long rains	AWB	-13.24	10.34	12.86	Blood	blood	12	34.74	-7.01
AWB-015	22.04.2019	SGR	long rains	AWB	-11.27	14.46	12.57	Feather	f.root	11.11	37.74	-7.01
AWB-015	22.04.2019	SGR	long rains	AWB	-11.99	13.75	12.48	Feather	f.tip	11.11	37.74	-7.01
AWB-015	22.04.2019	SGR	long rains	AWB	-12.29	11.81	12.44	Blood	blood	11.11	37.74	-7.01
AWB-016	21.10.2018	SGR	dry season	AWB	-13.04	11.94	13.68	Feather	f.root	n/a	38.18	-7.13
AWB-016	21.10.2018	SGR	dry season	AWB	-12.30	9.79	14.01	Feather	f.tip	n/a	38.18	-7.13
AWB-016	21.10.2018	SGR	dry season	AWB	n/a	n/a	n/a	Blood	blood	n/a	38.18	-7.13
AWB-5	30.10.2018	RGR	dry season	AWB	-13.85	9.83	12.30	Feather	f.root	n/a	31.82	-6.89
AWB-5	30.10.2018	RGR	dry season	AWB	-19.05	9.66	11.02	Feather	f.tip	n/a	31.82	-6.89
AWB-5	30.10.2018	RGR	dry season	AWB	n/a	n/a	n/a	Blood	blood	n/a	31.82	-6.89
AWB-0119	25.02.2019	SER	short rains	AWB	-12.60	11.95	9.44	Feather	f.root	12.12	34.96	-2.27
AWB-0119	25.02.2019	SER	short rains	AWB	-10.54	12.36	9.19	Feather	f.tip	12.12	34.96	-2.27
AWB-0119	25.02.2019	SER	short rains	AWB	-10.68	10.36	10.46	Blood	blood	12.12	34.96	-2.27
AWB-01110	24.01.2019	SER	short rains	AWB	-10.88	12.46	9.93	Feather	f.root	13.10	35.11	-2.43
AWB-01110	24.01.2019	SER	short rains	AWB	-10.42	12.37	10.39	Feather	f.tip	13.10	35.11	-2.43
AWB-01110	24.01.2019	SER	short rains	AWB	-12.14	11.00	10.59	Blood	blood	13.1	35.11	-2.43
AWB-01111	24.01.2019	SER	short rains	AWB	-10.63	11.54	10.22	Feather	f.root	12.12	35.11	-2.43
AWB-01111	24.01.2019	SER	short rains	AWB	-10.77	10.57	10.18	Feather	f.tip	12.12	35.11	-2.43
AWB-01111	24.01.2019	SER	short rains	AWB	-10.91	10.82	10.60	Blood	blood	12.12	35.11	-2.43
AWB-01113	26.01.2019	SER	short rains	AWB	-10.00	12.31	8.47	Feather	f.root	11.50	35.02	-2.34
AWB-01113	26.01.2019	SER	short rains	AWB	-10.75	11.94	10.08	Feather	f.tip	11.50	35.02	-2.34
AWB-01113	26.01.2019	SER	short rains	AWB	-10.99	10.84	10.31	Blood	blood	11.5	35.02	-2.34
RPV-01114	26.01.2019	SER	short rains	RPV	-12.86	12.99	7.31	Feather	f.root	16.30	35.02	-2.34
RPV-01114	26.01.2019	SER	short rains	RPV	-9.96	12.81	9.25	Feather	f.tip	16.30	35.02	-2.34
RPV-01114	26.01.2019	SER	short rains	RPV	-11.18	11.17	8.09	Blood	blood	16.3	35.02	-2.34
AWB-01115	26.01.2019	SER	short rains	AWB	-11.92	12.80	9.16	Feather	f.root	10.11	35.02	-2.34
AWB-01115	26.01.2019	SER	short rains	AWB	-11.81	12.33	8.72	Feather	f.tip	10.11	35.02	-2.34
AWB-01115	26.01.2019	SER	short rains	AWB	-11.37	8.34	9.75	Blood	blood	10.11	35.02	-2.34
RPV-01116	26.01.2019	SER	short rains	RPV	-10.00	12.25	10.11	Feather	f.root	14.60	35.02	-2.34
RPV-01116	26.01.2019	SER	short rains	RPV	-11.23	12.57	9.64	Feather	f.tip	14.60	35.02	-2.34
RPV-01116	26.01.2019	SER	short rains	RPV	-12.87	11.32	9.62	Blood	blood	14.6	35.02	-2.34
RPV-01112	25.01.2019	SER	short rains	RPV	-15.75	14.07	12.09	Feather	f.root	15.13	34.99	-2.39
RPV-01112	25.01.2019	SER	short rains	RPV	-9.83	12.49	11.02	Feather	f.tip	15.13	34.99	-2.39
RPV-01112	25.01.2019	SER	short rains	RPV	-18.01	13.13	12.26	Blood	blood	15.13	34.99	-2.39
AWB-4	30.10.2018	RGR	dry season	AWB	-16.98	10.64	10.05	Feather	f.root	n/a	31.82	-6.89
AWB-4	30.10.2018	RGR	dry season	AWB	-17.50	10.38	9.07	Feather	f.tip	n/a	31.82	-6.89
AWB-4	30.10.2018	RGR	dry season	AWB	n/a	n/a	n/a	Blood	blood	n/a	31.82	-6.89
RPV-0112	27.11.2018	SER	short rains	RPV	-11.40	13.05	7.80	Feather	f.root	18.40	34.64	-1.58
RPV-0112	27.11.2018	SER	short rains	RPV	-9.00	13.37	9.74	Feather	f.tip	18.40	34.64	-1.58
RPV-0112	27.11.2018	SER	short rains	RPV	-11.09	10.74	10.53	Blood	blood	18.4	34.64	-1.58
RPV-0113	29.11.2018	SER	short rains	RPV	-12.30	12.46	10.09	Feather	f.root	18.60	34.64	-1.58
RPV-0113	29.11.2018	SER	short rains	RPV	-9.74	12.64	9.62	Feather	f.tip	18.60	34.64	-1.58
RPV-0113	29.11.2018	SER	short rains	RPV	-10.06	11.01	11.19	Blood	blood	18.6	34.64	-1.58
RPV-016	21.06.2018	SGR	dry season	RPV	n/a	n/a	n/a	Feather	f.root	n/a	37.85	-1.58
RPV-016	21.06.2018	SGR	dry season	RPV	n/a	n/a	n/a	Feather	f.tip	n/a	37.85	-1.58
RPV-016	21.06.2018	SGR	dry season	RPV	-13.35	10.71	13.13	Blood	blood	n/a	37.85	-1.58
AWB-017	19.06.2018	SGR	dry season	AWB	n/a	n/a	n/a	Feather	f.root	11.12	37.85	-1.58
AWB-017	19.06.2018	SGR	dry season	AWB	n/a	n/a	n/a	Feather	f.tip	11.12	37.85	-1.58
AWB-017	19.06.2018	SGR	dry season	AWB	-13.87	10.66	12.81	Blood	blood	11.12	37.85	-1.58
AWB-018	21.06.2018	SGR	dry season	AWB	n/a	n/a	n/a	Feather	f.root	11.18	37.85	-1.58
AWB-018	21.06.2018	SGR	dry season	AWB	n/a	n/a	n/a	Feather	f.tip	11.18	37.85	-1.58
AWB-018	21.06.2018	SGR	dry season	AWB	-15.30	n/a	10.35	Blood	blood	11.18	37.85	-1.58
AWB-019	26.06.2018	SGR	dry season	AWB	n/a	n/a	n/a	Feather	f.root	12.75	37.85	-1.58
AWB-019	26.06.2018	SGR	dry season	AWB	n/a	n/a	n/a	Feather	f.tip	12.75	37.85	-1.58
AWB-019	26.06.2018	SGR	dry season	AWB	-12.96	11.22	13.73	Blood	blood	12.75	37.85	-1.58
AWB-0110	21.06.2018	SGR	dry season	AWB	n/a	n/a	n/a	Feather	f.root	12.62	37.85	-1.58
AWB-0110	21.06.2018	SGR	dry season	AWB	n/a	n/a	n/a	Feather	f.tip	12.62	37.85	-1.58
AWB-0110	21.06.2018	SGR	dry season	AWB	-13.61	10.88	11.10	Blood	blood	12.62	37.85	-1.58
AWB-0111	19.06.2018	SGR	dry season	AWB	n/a	n/a	n/a	Feather	f.root	n/a	37.85	-1.58
AWB-0111	19.06.2018	SGR	dry season	AWB	n/a	n/a	n/a	Feather	f.tip	n/a	37.85	-1.58
AWB-0111	19.06.2018	SGR	dry season	AWB	-13.91	10.42	12.48	Blood	blood	n/a	37.85	-1.58
