# Supplementary material for: We are what we eat, plus some per mill: Using stable isotopes to estimate diet composition in Gyps vultures over space and time
Source: Ecol Evol. 2022 Mar 23;12(3):e8726. doi: 10.1002/ece3.8726 (PMC8941503; doi:10.1002/ece3.8726)
Supplement: Supplementary file 1 — Supplementary Material [file ECE3-12-e8726-s001.zip › TZA_adm0.csv]

OBJECTID	ID_0	ISO	NAME_ENGLISH	NAME_ISO	NAME_FAO	NAME_LOCAL	NAME_OBSOLETE	NAME_VARIANTS	NAME_NONLATIN	NAME_FRENCH	NAME_SPANISH	NAME_RUSSIAN	NAME_ARABIC	NAME_CHINESE	WASPARTOF	CONTAINS	SOVEREIGN	ISO2	WWW	FIPS	ISON	VALIDFR	VALIDTO	POP2000	SQKM	POPSQKM	UNREGION1	UNREGION2	DEVELOPING	CIS	Transition	OECD	WBREGION	WBINCOME	WBDEBT	WBOTHER	CEEAC	CEMAC	CEPLG	COMESA	EAC	ECOWAS	IGAD	IOC	MRU	SACU	UEMOA	UMA	PALOP
1	227	TZA	Tanzania	TANZANIA, UNITED REPUBLIC OF	Tanzania, United Rep of	Tanzania		United Republic of Tanzania|Tanzania, United Republic of|German East Africa|Tanganyika|Zanzibar		Tanzanie, République-Unie de	Tanzania	<U+0422><U+0430><U+043D><U+0437><U+0430><U+043D><U+0438><U+044F>	<U+062A><U+0646><U+0632><U+0627><U+0646><U+064A><U+0627>	<U+5766><U+6851><U+5C3C><U+4E9A>			Tanzania	TZ		TZ	834	19640426	Present	35119255	944976.875	37.16414224422159	Eastern Africa	Africa	1				Sub-Saharan Africa	Low income	Less indebted	HIPC					1
[truncated: 18 more columns]
