# Supplementary material for: We are what we eat, plus some per mill: Using stable isotopes to estimate diet composition in Gyps vultures over space and time
Source: Ecol Evol. 2022 Mar 23;12(3):e8726. doi: 10.1002/ece3.8726 (PMC8941503; doi:10.1002/ece3.8726)
Supplement: Supplementary file 1 — Supplementary Material [file ECE3-12-e8726-s001.zip › Biomass_SER.csv]

species	count	weight	mortality.rate	biomass	age	forage.category
wildebeest	12	0	0.7	0	first.year	grazer
wildebeest	21665	290	0.12	753942	adult	grazer
zebra	29	0	0.7	0	first.year	grazer
zebra	19136	350	0.12	803712	adult	grazer
thomson gz	344	0	0.75	0	first.year	grazer
thomson gz	27363	35	0.2	191541	adult	grazer
grant gz	555	0	0.75	0	first.year	grazer
grant gz	6476	80	0.1	51808	adult	grazer
topi	267	0	0.75	0	first.year	grazer
topi	1918	155	0.1	29729	adult	grazer
hartebeest	147	0	0.75	0	first.year	grazer
hartebeest	1384	150	0.1	20760	adult	grazer
impala	633	0	0.75	0	first.year	mixed-feeder
impala	5359	75	0.1	40192.5	adult	mixed-feeder
waterbuck	35	0	0.75	0	first.year	grazer
waterbuck	179	262	0.1	4689.8	adult	grazer
warthog	114	0	0.1	0	first.year	grazer
warthog	663	150	0.6	59670	adult	grazer
buffalo	38	0	0.7	0	first.year	grazer
buffalo	4864	751	0.06	21917.84	adult	grazer
giraffe	24	0		0	first.year	browser
giraffe	225	1192	0.07	18774	adult	browser
elephant	0	0		4500	first.year	mixed-feeder
elephant	302	6000	0.02	36240	adult	mixed-feeder
eland	0	0	0.75	0	first.year	mixed-feeder
eland	69	942	0.1	6499.8	adult	mixed-feeder
reedbuck	0	0	0.01	0	first.year	grazer
reedbuck	6	68	1	408	adult	grazer
klipsringer	0	0	0.01	0	first.year	browser
klipsringer	5	18	1	408	adult	browser
dik-dik	0	0	0.5	0	first.year	browser
dik-dik	67	5	1	335	adult	browser
steinbuck	0	0	0.5	0	first.year	grazer
steinbuck	3	16	1	48	adult	grazer
hippo	0	0	0.01	0	first.year	grazer
hippo	793	4500	0.02	71370	adult	grazer
donkey	0	0		0	first.year	grazer
donkey	177	160	0.01	283.2	adult	grazer
sheep	0	0		0	first.year	grazer
sheep	4844	60	0.01	2906.4	adult	grazer
goat	0	0		0	first.year	grazer
goat	3070	90	0.01	2763	adult	grazer
