# Supplementary material for: We are what we eat, plus some per mill: Using stable isotopes to estimate diet composition in Gyps vultures over space and time
Source: Ecol Evol. 2022 Mar 23;12(3):e8726. doi: 10.1002/ece3.8726 (PMC8941503; doi:10.1002/ece3.8726)
Supplement: Supplementary file 1 — Supplementary Material [file ECE3-12-e8726-s001.zip › AR.feathers.csv]

d13C	d15N	d34S	species	tissue
-9.76	12.41	6.31	AWB	feather
-8.89	12.00	9.72	AWB	feather
-9.09	11.82	8.47	AWB	feather
-10.44	12.72	8.18	AWB	feather
-10.73	11.84	9.73	AWB	feather
-12.58	13.22	9.41	AWB	feather
-10.14	12.05	9.24	AWB	feather
-12.60	11.95	9.44	AWB	feather
-10.88	12.46	9.93	AWB	feather
-10.63	11.54	10.22	AWB	feather
-10.00	12.31	8.47	AWB	feather
-11.92	12.80	9.16	AWB	feather
-10.50	13.65	8.76	RPV	feather
-9.70	12.41	7.40	RPV	feather
-10.59	13.80	9.54	RPV	feather
-9.27	11.72	9.78	RPV	feather
-12.86	12.99	7.31	RPV	feather
-10.00	12.25	10.11	RPV	feather
-15.75	14.07	12.09	RPV	feather
-11.40	13.05	7.80	RPV	feather
-12.30	12.46	10.09	RPV	feather
