# Supplementary material for: We are what we eat, plus some per mill: Using stable isotopes to estimate diet composition in Gyps vultures over space and time
Source: Ecol Evol. 2022 Mar 23;12(3):e8726. doi: 10.1002/ece3.8726 (PMC8941503; doi:10.1002/ece3.8726)
Supplement: Supplementary file 1 — Supplementary Material [file ECE3-12-e8726-s001.zip › AR.feathers.discr.csv]

source	Meand13C	SDd13C	Meand15N	SDd15N	Meand34S	SDd34S
browser	1.35	1.34	3.21	1.24	0	1
grazer	1.35	1.34	3.21	1.24	0	1
