# Supplementary material for: We are what we eat, plus some per mill: Using stable isotopes to estimate diet composition in Gyps vultures over space and time
Source: Ecol Evol. 2022 Mar 23;12(3):e8726. doi: 10.1002/ece3.8726 (PMC8941503; doi:10.1002/ece3.8726)
Supplement: Supplementary file 1 — Supplementary Material [file ECE3-12-e8726-s001.zip › Gyps_readme.txt]

This Gyps_readme.txt file was generated on 2021-09-02 by Allan A. Baino


GENERAL INFORMATION

1. Title of Dataset: Gyps vulture dietary analysis  

2. Author Information
	A. Principal Investigator Contact Information
		Name: Allan A. Baino
		Institution: Natural Resources Institute, University of Greenwich, UK
		Address: BLAKE Building, ME4 4TB
		Email: a.a.baino@greenwich.ac.uk

	B. Associate or Co-investigator Contact Information
		Name: Jason Newton
		Institution: Scottish Universities Environmental Research Council, UK 
		Address: Park/Rankine Avenue, G75 0QF
		Email: Jason.Newton@glasgow.ac.uk

	C. Alternate Contact Information
		Name: Abdelkader Behdenna
		Institution: Epigene Labs
		Address: 7 Square GABRIEL FAURE 75017 PARIS 17, France
		Email: abdelkader@epigenelabs.com

3. Date of data collection (single date, range, approximate date) : From 2018-08-18 to 2019-05-31  

4. Geographic location of data collection : Serengeti National Park (2.1540S, 34.6857E), Selous Game Reserve (current Nyerere National Park), 9.0000S, 37.5000E all in Tanzania. 

5. Information about funding sources that supported the collection of the data: University of Glasgow, Karimjee Jivanjee Conservation Scholarship. 


SHARING/ACCESS INFORMATION

1. Licenses/restrictions placed on the data: n/a 

2. Links to publications that cite or use the data: n/a

3. Links to other publicly accessible locations of the data: n/a 

4. Links/relationships to ancillary data sets: n/a

5. Was data derived from another source? no
	A. If yes, list source(s): n/a

6. Recommended citation for this dataset: Baino, Allan et al. (2021), We are what we eat, plus some per mill: Using stable isotopes to estimate diet composition in Gyps vultures over space and time, Dryad, Dataset, https://doi.org/10.5061/dryad.1ns1rn8qf 


DATA & FILE OVERVIEW

1. File List: 

bf_iso_data.xlsx - Vulture blood and feather stable carbon, nitrogen and sulfur raw values. 

sources.xlsx - Mean stable carbon, nitrogen, sulfur values from herbivores muscle tissue. 

Biomass_SER.xlsx - categorised biomass estimates for ungulates in Serengeti National Park. 

Biomass_SGR.xlsx - categorised biomass estimates for ungulates in Selous Game Reserve. 

AR.feather.xlsx - raw consumer isotope values in vulture feathers for use in SIMM. 

AR.feather.discr.xlsx - trophic discrimination factor values for vulture feathers, for use in SIMM.

AR.blood.xlsx - raw consumer isotope values in vulture feathers for use in SIMM.

AR.blood.discr.xlsx - trophic discrimination factor values for vulture blood, for use in SIMM.

Carcass_tissue.coords.xlsx - carcass tissue sampling geographic coordinates Lat, Long for use in QGIS 

Vulture_trapping.coords.xlsx - vulture capture geographic coordinates Lat, Long for use in QGIS  

Africa.shp - Africa boundary shapefile

ruaha.shp - Ruaha National Park boundary shapefile 

Rukwa.shp - Rukwa Game Reserve boundary shapefile

serengeti.shp - Serengeti National Park boundary shapefile 

selous_boundary.shp - Selous Game Reserve boundary shape file

TZA_admO.shp - Tanzania boundary shapefile

Thesis_Research_Analysis.R - R script 

Figure_S1.png - distribution of carbon absolute values in vulture feather subsets

Figure_S1.png - distribution of nitrogen absolute values in vulture feather subsets

Figure_S3.png - distribution of sulfur absolute values in vulture feather subsets

Figure_S4.png - regression analysis on carbon values in African white-backed vultures (AWB) feather subsets sampled in Serengeti National Park (SER)

Figure_S5.png - regression analysis on carbon values in Ruppells griffon vultures (RPV) feather subsets sampled in Serengeti National Park (SER)

Figure_S6.png - regression analysis on nitrogen values in African white-backed vultures (AWB) feather subsets sampled in Serengeti National Park (SER)

Figure_S7.png - regression analysis on nitrogen values in Ruppells griffon vultures (RPV) feather subsets sampled in Serengeti National Park (SER)

Figure_S8.png - regression analysis on sulfur values in African white-backed vultures (AWB) feather subsets sampled in Serengeti National Park (SER)

Figure_S9.png - regression analysis on sulfur values in Ruppells griffon vultures (RPV) feather subsets sampled in Serengeti National Park (SER)

Figure_S10.png - regression analysis on carbon values in African white-backed vultures (AWB) feather subsets sampled in Selous Game Reserve (SGR)

Figure_S11.png - regression analysis on nitrogen values in African white-backed vultures (AWB) feather subsets sampled in Selous Game Reserve (SGR)

Figure_S12.png - regression analysis on sulfur values in African white-backed vultures (AWB) feather subsets sampled in Selous Game Reserve (SGR)

Figure_S13.png - categorised absolute counts for common ungulates Serengeti National Park

Figure_S14.png - categorised absolute counts for common ungulates Selous Game Reserve

Figure_S15.png - normality of residuals check for linear models with carbon as response

Figure_S16.png - normality of residuals check for linear models with nitrogen as response

Figure_S17.png - normality of residuals check for linear models with sulfur as response

Figure_S18.png - posterior probability of proportion of browser/grazer in African white-backed vulture blood

Figure_S19.png - posterior probability of proportion of browser/grazer in African white-backed vulture feathers

Figure_S20.png - posterior probability of proportion of browser/grazer in Ruppells griffon vulture blood

Figure_S21.png - posterior probability of proportion of browser/grazer in Ruppells griffon vulture feathers

Figure_S22.png - regression analysis on carbon values in proximal feather barbs vs. Carbon:Nitrogen ratios in the same

Figure_S23.png - regression analysis on carbon values in basal feather barbs vs. Carbon:Nitrogen ratios in the same


2. Relationship between files, if important: follow R Script

3. Additional related data collected that was not included in the current data package:n/a 

4. Are there multiple versions of the dataset? no
	A. If yes, name of file(s) that was updated: n/a 
		i. Why was the file updated? n/a
		ii. When was the file updated? n/a


METHODOLOGICAL INFORMATION

1. Description of methods used for collection/generation of data:
Noose lines, which are smooth fishing line (1.70 mm thick|300lb strength) loosely tied into retractable circles along a ~1m parachute rope making a line frame, two-line frames were laid loosely around provisioned or natural bait (where available) and pegged to the ground by 3-inch x 3mm metal pegs. Traps were set as early as 0730hrs before peak vulture food search effort which ranges between 0800hrs and 1200hrs, we then retreated 50m to 60m from trap sites to observe vulture activity (Watson & Watson, 1985). Captured vultures were processed and released. 
 
Carcass tissue from dead ungulates was opportunistically collected within protected areas and stored in ethanol filled 1.5ml eppendorf tubes.

Established transects under the Serengeti Biodiversity Programme in Serengeti National Park and Census data for Selous Game Reserve 2018/2019 from TAWIRI were used to estimate ungulate counts.

All capture and carcass geographic coordinates were recorded with GPS.
   
2. Methods for processing the data: 
All samples were prepared and combusted in a PyroCube elemental analyzer (Elementar, Hanau, Germany) for d15N, d13C and d34S sequentially using an Elementar VisION IRMS at the NERC Life Sciences Mass Spectrometry Facility, East Kilbride, UK


3. Instrument- or software-specific information needed to interpret the data:
Stable isotope carbon, nitrogen and sulfur data were analysed in R Software version 4.0.4, for packages load R script. 

4. Standards and calibration information, if appropriate: n/a

5. Environmental/experimental conditions: n/a

6. Describe any quality-assurance procedures performed on the data: n/a

7. People involved with sample collection, processing, analysis and/or submission:
Joseph Masoy - Serengeti Biodiversity Programme
Patrick Mugisha - Serengeti Biodiversity Programme
Jason Newton - SUERC
Abdelkader Behdenna - Epigene Labs
Thomas Morrison - IBAHCM, University of Glasgow
Grant Hopcraft - IBAHCM, University of Glasgow
Linus Munishi - IBAHCM, University of Glasgow
Corinne Kendall - North Carolina Zoo, USA 


DATA-SPECIFIC INFORMATION FOR: Main dataset [bf_iso_data.xlsx]


1. Number of variables: 

2. Number of cases/rows: 

3. Variable List:

Animal ID - animal ID
Date - date
Location - Protected area, Rukwa Game Reserve(RGR), Selous Game Reserve(SGR), Serengeti National Park(SER)
Season - climatic condition
Species - species of vulture caught
d13C - delta 13 Carbon per mill (‰)
d15N - delta 15 Nitrogen per mill (‰)
d34S - delta 34 Sulfur per mill (‰)
Tissue type - vulture tissue
T.subset - section of vulture feather or type
Weight - weight of vulture caught
Long - Longitude
Lat - Latitude

  
4. Missing data codes: depicted by symbol n/a


5. Specialized formats or other abbreviations used: n/a
