# Supplementary material for: We are what we eat, plus some per mill: Using stable isotopes to estimate diet composition in Gyps vultures over space and time
Source: Ecol Evol. 2022 Mar 23;12(3):e8726. doi: 10.1002/ece3.8726 (PMC8941503; doi:10.1002/ece3.8726)
Supplement: Supplementary file 1 — Supplementary Material [file ECE3-12-e8726-s001.zip › Biomass_SGR.csv]

species	count	weight	mortality.rate	biomass	age	forage.category
wildebeest	919	290	0.12	31981.2	adult	grazer
zebra	800	350	0.12	33600	adult	grazer
thomson gz	0	0	0.2	0	adult	grazer
grant gz	0	0	0.1	0	adult	grazer
topi	0	0	0.1	0	adult	grazer
hartebeest	851	155	0.1	13190.5	adult	grazer
impala	543	75	0.1	4072.5	adult	mixed-feeder
waterbuck	0	0	0.1	0	adult	grazer
warthog	320	150	0.6	28800	adult	grazer
buffalo	2678	751	0.06	120670.68	adult	grazer
giraffe	55	1192	0.07	4589.2	adult	browser
elephant	646	6000	0.02	77520	adult	mixed-feeder
eland	154	942	0.1	14506.8	adult	mixed-feeder
reedbuck	210	68	0.01	142.8	adult	grazer
kilpspringer	0	0	0.01	0	adult	browser
dik dik	1	5	0.01	0.05	adult	browser
steinbuck	0	0	0.01	0	adult	grazer
hippo	1659	4500	0.02	149310	adult	grazer
duiker	167	12	0.01	20.04	adult	browser
sable antelope	166	150	0.01	249	adult	grazer
greater kudu	30	400	0.1	1200	adult	grazer
puku	0	0	0.01	0	adult	grazer
bushpig	18	150	0.01	27	adult	grazer
bushbuck	9	50	0.01	4.5	adult	grazer
wildpig	8	150	0.01	12	adult	grazer
