# Supplementary material for: We are what we eat, plus some per mill: Using stable isotopes to estimate diet composition in Gyps vultures over space and time
Source: Ecol Evol. 2022 Mar 23;12(3):e8726. doi: 10.1002/ece3.8726 (PMC8941503; doi:10.1002/ece3.8726)
Supplement: Supplementary file 1 — Supplementary Material [file ECE3-12-e8726-s001.zip › vulture_trapping_coords.csv]

Longitude	dLatitude	Location
31.82	-6.89	RGR
31.82	-6.89	RGR
37.74	-7	SGR
37.74	-7	SGR
34.64	-1.58	SER
34.64	-1.58	SER
34.77	-2.13	SER
34.77	-2.13	SER
34.77	-2.13	SER
34.96	-2.28	SER
31.82	-6.89	RGR
35.02	-2.34	SER
35.02	-2.34	SER
34.95	-2.23	SER
35.02	-2.34	SER
35.01	-2.36	SER
38.03	-7.13	SGR
34.74	-7.01	SGR
37.74	-7.01	SGR
38.18	-7.13	SGR
31.82	-6.89	RGR
34.96	-2.27	SER
35.11	-2.43	SER
35.11	-2.43	SER
35.02	-2.34	SER
35.02	-2.34	SER
35.02	-2.34	SER
35.02	-2.34	SER
34.99	-2.39	SER
31.82	-6.89	RGR
34.64	-1.58	SER
34.64	-1.58	SER
34.64	-1.58	SER
34.64	-1.58	SER
34.64	-1.58	SER
34.64	-1.58	SER
34.64	-1.58	SER
34.64	-1.58	SER
