# Supplementary material for: We are what we eat, plus some per mill: Using stable isotopes to estimate diet composition in Gyps vultures over space and time
Source: Ecol Evol. 2022 Mar 23;12(3):e8726. doi: 10.1002/ece3.8726 (PMC8941503; doi:10.1002/ece3.8726)
Supplement: Supplementary file 1 — Supplementary Material [file ECE3-12-e8726-s001.zip › AR.blood.csv]

d13C	d15N	d34S	species
-11.38	10.12	11.72	AWB
-10.90	10.42	11.13	AWB
-11.03	10.60	10.28	AWB
-10.2	7.32	9.22	AWB
-11.13	10.03	10.27	AWB
-14.28	12.72	10.53	AWB
-11.28	10.65	9.46	AWB
-10.68	10.36	10.46	AWB
-12.14	11.00	10.59	AWB
-10.91	10.82	10.60	AWB
-10.99	10.84	10.31	AWB
-11.37	8.34	9.75	AWB
-10.57	10.80	11.68	RPV
-11.15	8.68	9.42	RPV
-11.18	11.31	10.24	RPV
-11.56	10.32	9.36	RPV
-11.18	11.17	8.09	RPV
-12.87	11.32	9.62	RPV
-18.01	13.13	12.26	RPV
-11.09	10.74	10.53	RPV
-10.06	11.01	11.19	RPV
