# Supplementary material for: We are what we eat, plus some per mill: Using stable isotopes to estimate diet composition in Gyps vultures over space and time
Source: Ecol Evol. 2022 Mar 23;12(3):e8726. doi: 10.1002/ece3.8726 (PMC8941503; doi:10.1002/ece3.8726)
Supplement: Supplementary file 1 — Supplementary Material [file ECE3-12-e8726-s001.zip › Rukwa.prj]

GEOGCS["GCS_Arc_1960",DATUM["D_Arc_1960",SPHEROID["Clarke_1880_RGS",6378249.145,293.465]],PRIMEM["Greenwich",0.0],UNIT["Degree",0.0174532925199433]]
